# Supplementary material for: ncRNAs-mediated overexpression of STIL predict unfavorable prognosis and correlated with the efficacy of immunotherapy of hepatocellular carcinoma
Source: Cancer Cell Int. 2023 Mar 10;23:44. doi: 10.1186/s12935-023-02869-y (PMC10007768; doi:10.1186/s12935-023-02869-y)
Supplement: Supplementary file 1 — Additional file 1: Table S1. The predicted upstream lncRNAs of hsa-miR-204-5p using the ENCORI database. [file 12935_2023_2869_MOESM1_ESM.xlsx]

## Sheet: ENCORI_hg19_CLIP-seq_miRNA-targ
miRNAid	miRNAname	geneID	geneName	geneType	chromosome	start	end	strand	clipExpNum	degraExpNum	RBP	merClass	miRseq	align	targetSeq	pancancerNum
MIMAT0000265	hsa-miR-204-5p	ENSG00000234396	AL590822.1	lincRNA	chr1	2143993	2144016	+	1	0	AGO1-4	7mer-m8	ucCGUAUCCUAC--UGUUUCCCUu	|| |:|| | : |||||||	agGCCUGGGCGGCAGGAAAGGGAg	0
MIMAT0000265	hsa-miR-204-5p	ENSG00000179743	AL450998.2	antisense	chr1	16162269	16162290	-	1	0	AGO1-4	7mer-m8	uccgUAUCCUACUGUUUCCCUu	| | |: | ||||||||	ggaaAGAUGGAGCCAAAGGGAc	0
MIMAT0000265	hsa-miR-204-5p	ENSG00000271252	AL683887.1	lincRNA	chr1	96224847	96224868	+	1	0	AGO1-4	7mer-m8	uccguauccuacUGUUUCCCUu	| |||||||	ccagacuaacgaAAAAAGGGAg	3
MIMAT0000265	hsa-miR-204-5p	ENSG00000269973	AC010969.2	lincRNA	chr2	10077537	10077558	+	1	1	AGO1-4	8mer	ucCGUAUCCUACUGUUUCCCUu	|: || : | |||||||	cuGUCUACUGCCAAAAAGGGAa	1
MIMAT0000265	hsa-miR-204-5p	ENSG00000230393	AC092667.1	antisense	chr2	100722341	100722362	+	1	0	AGO1-4	7mer-m8	uccguauccuacugUUUCCCUu	|||||||	cgcacuccccgccaAAAGGGAg	2
MIMAT0000265	hsa-miR-204-5p	ENSG00000279267	AL078621.3	TEC	chr2	114363885	114363906	-	1	0	AGO2	7mer-m8	uccguauccUACUGUUUCCCUu	| | ||||||||	auaauucuuAAGCCAAAGGGAc	1
MIMAT0000265	hsa-miR-204-5p	ENSG00000224043	CCNT2-AS1	antisense	chr2	135624953	135624974	-	1	0	AGO2	7mer-m8	ucCGUAUCCUACUGUUUCCCUu	|| ||| | |||||||	cuGCUUAGAAAAUAAAAGGGAc	3
MIMAT0000265	hsa-miR-204-5p	ENSG00000224189	HAGLR	antisense	chr2	177041036	177041058	-	1	0	AGO1-4	7mer-m8	uccguaUCCUACU-GUUUCCCUu	:||| || |||||||	agacuaGGGAAGAGAAAAGGGAc	5
MIMAT0000265	hsa-miR-204-5p	ENSG00000237298	TTN-AS1	antisense	chr2	179484322	179484343	+	1	0	AGO2	7mer-m8	uccGUAUCCUACUGUUUCCCUu	:|| | |:|||||||	ggaUAUUUUAAAAUAAAGGGAc	1
MIMAT0000265	hsa-miR-204-5p	ENSG00000260804	LINC01963	lincRNA	chr2	217083503	217083524	+	1	0	AGO1-4	7mer-m8	uccguauccuACUGUUUCCCUu	||:||||||||	uucugcccacUGGCAAAGGGAg	2
MIMAT0000265	hsa-miR-204-5p	ENSG00000267034	AC010980.2	lincRNA	chr2	223183171	223183191	-	1	0	AGO2	7mer-m8	uccguauccuACUGUUUCCCUu	||: |||||||	cuagcgguccUGG-AAAGGGAg	4
MIMAT0000265	hsa-miR-204-5p	ENSG00000279809	AC005538.2	TEC	chr2	234775842	234775863	-	1	0	AGO1-4	8mer	uccguauccuacUGUUUCCCUu	| |||||||	ggagcuucaaacAAAAAGGGAa	0
MIMAT0000265	hsa-miR-204-5p	ENSG00000260942	CAPN10-AS1	antisense	chr2	241524749	241524771	-	4	0	AGO2,AGO3	7mer-m8	ucCGUAUCC-UACUGUUUCCCUu	|| | || ||| |||||||	uuGCCUCGGUCUGAGAAAGGGAg	1
MIMAT0000265	hsa-miR-204-5p	ENSG00000229589	ACVR2B-AS1	antisense	chr3	38494370	38494392	-	1	0	AGO1-4	7mer-m8	ucCGU-AUCCUACUGUUUCCCUu	||| || | |||||||	ggGCAGGAGCAGCUGAAAGGGAg	1
MIMAT0000265	hsa-miR-204-5p	ENSG00000239653	PSMD6-AS2	antisense	chr3	63990995	63991016	+	1	0	AGO1-4	8mer	uccguauccuacuGUUUCCCUu	:|||||||	cucuguucaacauUAAAGGGAa	1
MIMAT0000265	hsa-miR-204-5p	ENSG00000251408	AC113615.1	lincRNA	chr4	6207965	6207986	+	1	0	AGO1-4	7mer-m8	uccguauccuacugUUUCCCUu	|||||||	ugaccuuccacuugAAAGGGAg	3
MIMAT0000265	hsa-miR-204-5p	ENSG00000249534	LINC01258	lincRNA	chr4	38432826	38432847	-	1	0	AGO1-4	7mer-m8	uccguauccuacUGUUUCCCUu	|||||||||	guuucuucaucuACAAAGGGAg	2
MIMAT0000265	hsa-miR-204-5p	ENSG00000251095	AC097478.1	antisense	chr4	90606730	90606754	+	2	0	AGO2	7mer-m8	uccgUAUCCUACU---GUUUCCCUu	|| | ||| ||||||||	ucuaAUCUGUUGACUCCAAAGGGAc	3
MIMAT0000265	hsa-miR-204-5p	ENSG00000251432	AC108062.1	lincRNA	chr4	129404495	129404516	+	1	0	AGO2	7mer-m8	uccguAUCCUACUGUUUCCCUu	|: ||||| |||||||	cuuucUGCGAUGAGAAAGGGAu	2
MIMAT0000265	hsa-miR-204-5p	ENSG00000250241	AC105383.1	lincRNA	chr4	134016827	134016846	-	1	0	AGO1-4	8mer	uccGUAUCCUACUGUUUCCCUu	:|| |||| |||||||	aucUAUCAGAUG--AAAGGGAa	0
MIMAT0000265	hsa-miR-204-5p	ENSG00000273247	AC097376.2	antisense	chr4	140333255	140333276	-	1	0	AGO1-4	8mer	uccguauccUACUGUUUCCCUu	|| |||||||	aaauccgccAUUUAAAAGGGAa	0
MIMAT0000265	hsa-miR-204-5p	ENSG00000188242	AC010442.1	3prime_overlapping_ncRNA	chr5	471935	471956	-	7	0	AGO1-4,AGO2	8mer	uccguauccUACUGUUUCCCUu	:||| |||||||	uuuacuguuGUGAAAAAGGGAa	3
MIMAT0000265	hsa-miR-204-5p	ENSG00000177738	AC025171.1	sense_overlapping	chr5	43015034	43015056	-	1	0	AGO1-4	8mer	ucCGUAUCC-UACUGUUUCCCUu	|| ||| | | |||||||	cuGCUAAGGAAAGUGAAAGGGAa	3
MIMAT0000265	hsa-miR-204-5p	ENSG00000215068	AC025171.2	antisense	chr5	43042458	43042480	+	1	0	AGO1-4	8mer	uccguaUCCUACUG--UUUCCCUu	|||| | | |||||||	ggugccAGGA-GCCUGAAAGGGAa	4
MIMAT0000265	hsa-miR-204-5p	ENSG00000247572	CKMT2-AS1	antisense	chr5	80534551	80534571	-	3	0	AGO2	7mer-m8	ucCGUAUCCUACUGUUUCCCUu	|| | || ||:|||||||	uuGCCU-GGUGGAUAAAGGGAg	3
MIMAT0000265	hsa-miR-204-5p	ENSG00000281398	SNHG4	lincRNA	chr5	138618846	138618868	+	1	0	AGO1-4	7mer-m8	uccGUAUCCUACUG-UUUCCCUu	:|| | || : |||||||	uguUAUCAGCUGCUAAAAGGGAg	6
MIMAT0000265	hsa-miR-204-5p	ENSG00000279472	AC244517.8	processed_transcript	chr5	140557460	140557480	+	1	0	AGO1-4	7mer-m8	ucCGUAUCCUACUGUUUCCCUu	|| | ||||| ||||||||	gaGC-UUGGAUGCCAAAGGGAg	1
MIMAT0000265	hsa-miR-204-5p	ENSG00000233937	AC008443.1	processed_transcript	chr5	180674024	180674046	+	1	0	AGO1-4	7mer-m8	uccguauCCUACU-GUUUCCCUu	||:| | ||||||||	ugacucuGGGUCAGCAAAGGGAg	1
MIMAT0000265	hsa-miR-204-5p	ENSG00000261211	AL031123.2	lincRNA	chr6	6682550	6682571	-	2	0	AGO1-4	7mer-m8	uccguauccuacUGUUUCCCUu	| |||||||	uggugugcccacAGAAAGGGAg	4
MIMAT0000265	hsa-miR-204-5p	ENSG00000272097	AL024498.1	lincRNA	chr6	10744316	10744336	-	1	0	AGO1-4	8mer	uccguaUCCUACUGUUUCCCUu	|||| || |||||||	auucucAGGAAGA-AAAGGGAa	1
MIMAT0000265	hsa-miR-204-5p	ENSG00000228223	HCG11	lincRNA	chr6	26525410	26525430	+	1	0	AGO1-4	8mer	ucCGUAUCCUACUGUUUCCCUu	|:| ||| | | |||||||	ugGUAGAGG-UCAGAAAGGGAa	4
MIMAT0000265	hsa-miR-204-5p	ENSG00000233237	LINC00472	lincRNA	chr6	72126149	72126166	-	1	0	AGO2	7mer-m8	ucCGUAUCCUACUGUUUCCCUu	||| |||: |||||||	gaGCAGAGGG----AAAGGGAu	1
MIMAT0000265	hsa-miR-204-5p	ENSG00000269966	AL136164.2	lincRNA	chr6	72126149	72126166	-	1	0	AGO2	7mer-m8	ucCGUAUCCUACUGUUUCCCUu	||| |||: |||||||	gaGCAGAGGG----AAAGGGAu	1
MIMAT0000265	hsa-miR-204-5p	ENSG00000232006	AC005537.1	lincRNA	chr7	43098915	43098936	-	1	0	AGO1-4	8mer	uccGUAUCCUACUGUUUCCCUu	| | | | : |||||||	uuuCUUUGACUUGGAAAGGGAa	1
MIMAT0000265	hsa-miR-204-5p	ENSG00000234456	MAGI2-AS3	processed_transcript	chr7	79089504	79089524	+	1	0	AGO1-4	7mer-m8	uccGUAUCCUACUGUUUCCCUu	||| ||| : |||||||	gaaCAU-GGAGAGGAAAGGGAg	3
MIMAT0000265	hsa-miR-204-5p	ENSG00000231419	LINC00689	processed_transcript	chr7	158818838	158818859	+	1	0	AGO1-4	7mer-m8	ucCGUAUCCUACUGUUUCCCUu	|| | || ||||||||	gaGCCCUGAAUCUCAAAGGGAg	4
MIMAT0000265	hsa-miR-204-5p	ENSG00000253125	AC055854.1	processed_transcript	chr8	22615046	22615066	+	1	0	AGO1-4	7mer-m8	uccGUAUCCUACUGUUUCCCUu	| ||||: |: |||||||	cuuCCUAGGGAGG-AAAGGGAg	3
MIMAT0000265	hsa-miR-204-5p	ENSG00000246792	AC106038.1	antisense	chr8	91662122	91662142	+	1	0	AGO1-4	7mer-m8	uccGUAUCCUACUGUUUCCCUu	:| : || |: |||||||	uuuUAAGUGAAGG-AAAGGGAu	1
MIMAT0000265	hsa-miR-204-5p	ENSG00000248858	AC104211.1	processed_transcript	chr8	93728049	93728070	-	1	0	AGO1-4	7mer-m8	uccguauccuacugUUUCCCUu	|||||||	uaaaguaaucaaggAAAGGGAu	2
MIMAT0000265	hsa-miR-204-5p	ENSG00000270137	AF230666.2	sense_intronic	chr8	133838988	133839008	+	1	0	AGO1-4	7mer-m8	ucCGUAUCCUACUGUUUCCCUu	| | | |:|| ||||||||	ugGAAAAUGGUG-CAAAGGGAc	3
MIMAT0000265	hsa-miR-204-5p	ENSG00000281649	EBLN3P	lincRNA	chr9	37087036	37087057	+	8	0	AGO1-4,AGO2	8mer	uccguauccuacUGUUUCCCUu	|||||||||	auggccaaagccACAAAGGGAa	4
MIMAT0000265	hsa-miR-204-5p	ENSG00000269994	AL513318.2	lincRNA	chr9	89657012	89657034	-	1	0	AGO1-4	8mer	uccguaucCU-ACUGUUUCCCUu	|| | : |||||||	cuuucucuGACUAGGAAAGGGAa	1
MIMAT0000265	hsa-miR-204-5p	ENSG00000271384	AL161729.3	lincRNA	chr9	98169754	98169774	-	1	0	AGO1-4	7mer-m8	ucCGUAUCCUACUGUUUCCCUu	|:| | | |: |||||||	aaGUAGACCAAGG-AAAGGGAg	0
MIMAT0000265	hsa-miR-204-5p	ENSG00000179082	C9orf106	lincRNA	chr9	132085504	132085525	+	1	0	AGO1-4	7mer-m8	uccguauccuaCUGUUUCCCUu	|| |||||||	gagccccacccGAGAAAGGGAu	1
MIMAT0000265	hsa-miR-204-5p	ENSG00000203993	ARRDC1-AS1	antisense	chr9	140509982	140510003	-	1	0	AGO1-4	7mer-m8	uccguauccuACUGUUUCCCUu	|| :|||||||	ccccguccucUGUUAAAGGGAg	1
MIMAT0000265	hsa-miR-204-5p	ENSG00000231131	LINC01468	lincRNA	chr10	54214445	54214466	-	1	0	AGO1-4	8mer	uccguauccUACUGUUUCCCUu	|| : |||||||	ugaauguaaAUAGAAAAGGGAa	6
MIMAT0000265	hsa-miR-204-5p	ENSG00000269821	KCNQ1OT1	antisense	chr11	2689785	2689805	-	1	0	AGO1-4	7mer-m8	uccgUAUCCUACUGUUUCCCUu	||| |||: |||||||	aaugAUAACAUGG-AAAGGGAc	6
MIMAT0000265	hsa-miR-204-5p	ENSG00000269821	KCNQ1OT1	antisense	chr11	2702796	2702816	-	1	0	AGO2	8mer	uccguauccuACUGUUUCCCUu	||| |||||||	agaaacuuccUGA-AAAGGGAa	6
MIMAT0000265	hsa-miR-204-5p	ENSG00000269821	KCNQ1OT1	antisense	chr11	2709204	2709228	-	2	0	AGO2	8mer	ucCGU-AUCCUACU---GUUUCCCUu	||| |||| || ||||||||	ucGCACGAGGA-GACAUCAAAGGGAa	6
MIMAT0000265	hsa-miR-204-5p	ENSG00000269176	AP001160.3	antisense	chr11	62553520	62553540	-	1	0	AGO1-4	7mer-m8	uccgUAUCCUACUGUUUCCCUu	||| |:| |||||||||	aaagAUAAGGU-ACAAAGGGAg	2
MIMAT0000265	hsa-miR-204-5p	ENSG00000255717	SNHG1	processed_transcript	chr11	62620353	62620374	-	3	0	AGO1-4	7mer-m8	uccguauccuaCUGUUUCCCUu	|| |||||||	auuucuauacaGAGAAAGGGAg	9
MIMAT0000265	hsa-miR-204-5p	ENSG00000245532	NEAT1	lincRNA	chr11	65192765	65192786	+	13	0	AGO1-4,AGO2	7mer-m8	uccguauccuacuGUUUCCCUu	||||||||	guuuuccgagaacCAAAGGGAg	6
MIMAT0000265	hsa-miR-204-5p	ENSG00000245532	NEAT1	lincRNA	chr11	65193477	65193498	+	13	6	AGO1-4,AGO2	8mer	uccguauccuacUGUUUCCCUu	| |||||||	aaaacaagaccuAAAAAGGGAa	6
MIMAT0000265	hsa-miR-204-5p	ENSG00000245532	NEAT1	lincRNA	chr11	65194758	65194779	+	8	0	AGO1-4	7mer-m8	uccguauccuacuGUUUCCCUu	||||||||	aaggugcuuguuuCAAAGGGAg	6
MIMAT0000265	hsa-miR-204-5p	ENSG00000251562	MALAT1	lincRNA	chr11	65268324	65268345	+	23	0	AGO1-4,AGO2	7mer-m8	ucCGU-AUCCUACUGUUUCCCUu	|:| |: |:|| :|||||||	ucGUACUGAGGUG-UAAAGGGAu	3
MIMAT0000265	hsa-miR-204-5p	ENSG00000258297	AP001157.1	antisense	chr11	66434549	66434569	+	1	0	AGO1	7mer-m8	uccGUAUCCUACUGUUUCCCUu	|||| || ||||||||	cuaCAUA-UAUACCAAAGGGAu	3
MIMAT0000265	hsa-miR-204-5p	ENSG00000260401	AP002761.4	sense_overlapping	chr11	72952764	72952784	+	3	0	AGO1-4	7mer-m8	ucCGUAUCCUACUGUUUCCCUu	| :|:||: |: |||||||	caGGGUGGGGAGG-AAAGGGAc	5
MIMAT0000265	hsa-miR-204-5p	ENSG00000261578	AP003119.3	sense_overlapping	chr11	76512813	76512834	+	1	0	AGO1-4	8mer	uccguauccuacUGUUUCCCUu	|||||||||	ugaccaauauccACAAAGGGAa	3
MIMAT0000265	hsa-miR-204-5p	ENSG00000284697	AC006511.5	processed_transcript	chr12	8242576	8242597	+	1	1	AGO1-4	8mer	uccguauccuacugUUUCCCUu	|||||||	uccgaaucacuucaAAAGGGAa	0
MIMAT0000265	hsa-miR-204-5p	ENSG00000253284	AC092828.1	sense_intronic	chr12	19306870	19306894	+	2	0	AGO1-4	7mer-m8	ucCGUA-UC-CUA-CUGUUUCCCUu	| || || || || |||||||	uaGAAUCAGUCAUGGAGAAAGGGAu	0
MIMAT0000265	hsa-miR-204-5p	ENSG00000258334	AC125611.4	antisense	chr12	49686518	49686538	-	2	0	AGO1-4	7mer-m8	uccguauccUACUGUUUCCCUu	| || |||||||	augucccucAAGA-AAAGGGAg	3
MIMAT0000265	hsa-miR-204-5p	ENSG00000280138	AC027290.2	TEC	chr12	123364133	123364157	-	1	0	AGO1-4	7mer-m8	uccguaUCCU--AC-UGUUUCCCUu	|||| || |:|||||||	uuggugAGGAGUUGAAUAAAGGGAu	4
MIMAT0000265	hsa-miR-204-5p	ENSG00000247373	AC055713.1	lincRNA	chr12	124066916	124066937	-	1	0	AGO1-4	8mer	uccguauccuacugUUUCCCUu	|||||||	uuccuuaucuguuaAAAGGGAa	1
MIMAT0000265	hsa-miR-204-5p	ENSG00000281026	N4BP2L2-IT2	sense_intronic	chr13	33081056	33081077	-	1	0	AGO1-4	8mer	uccguauccuacuGUUUCCCUu	:|||||||	agagugaucuuuuUAAAGGGAa	1
MIMAT0000265	hsa-miR-204-5p	ENSG00000230300	STARD13-IT1	sense_intronic	chr13	33738515	33738536	-	1	0	AGO1-4	8mer	uccgUAUCCUACUGUUUCCCUu	:||| | :|||||||	uaagGUAGUAGUUUAAAGGGAa	0
MIMAT0000265	hsa-miR-204-5p	ENSG00000278238	AL359513.1	lincRNA	chr13	53029008	53029031	-	1	0	AGO1-4	7mer-m8	uccGUAUCCUAC--UGUUUCCCUu	:|| ||| | |||||||	aauUAUCAAAUGCAAAAAAGGGAg	4
MIMAT0000265	hsa-miR-204-5p	ENSG00000280734	LINC01232	processed_transcript	chr13	100145071	100145093	-	1	0	AGO1-4	8mer	uccguaUCC-UACUGUUUCCCUu	||| | || |||||||	accugaAGGAAGGAAAAAGGGAa	5
MIMAT0000265	hsa-miR-204-5p	ENSG00000258441	LINC00641	processed_transcript	chr14	21670414	21670435	-	2	0	AGO1-4	8mer	uccguaucCUACUGUUUCCCUu	|| || |||||||	aaaagggaGAGGAAAAAGGGAa	2
MIMAT0000265	hsa-miR-204-5p	ENSG00000215256	DHRS4-AS1	antisense	chr14	24408777	24408800	-	1	0	AGO2	8mer	uccgUAU-CCUACUG-UUUCCCUu	||: | |||| |||||||	acagAUGUGCUUGACAAAAGGGAa	3
MIMAT0000265	hsa-miR-204-5p	ENSG00000273783	AL136040.1	antisense	chr14	81688562	81688584	+	1	0	AGO1-4	7mer-m8	uccguauccuAC-UGUUUCCCUu	|| | |||||||	ugccaagacuUGAAGAAAGGGAu	1
MIMAT0000265	hsa-miR-204-5p	ENSG00000226777	FAM30A	lincRNA	chr14	106390471	106390492	+	1	0	AGO1-4	7mer-m8	ucCGUAUCCUACUGUUUCCCUu	|| |:| : |: |||||||	guGCUUGGAGAGGGAAAGGGAu	5
MIMAT0000265	hsa-miR-204-5p	ENSG00000260648	AC020658.3	sense_intronic	chr15	40525007	40525028	+	3	0	AGO1-4	7mer-m8	uccguauccuacUGUUUCCCUu	|||||||||	cguccagccagcACAAAGGGAg	3
MIMAT0000265	hsa-miR-204-5p	ENSG00000247556	OIP5-AS1	processed_transcript	chr15	41577609	41577632	+	2	0	AGO1-4	7mer-m8	uccgUAUCCU-ACU-GUUUCCCUu	| |||| | | ||||||||	ccaaAAAGGAGUCAGCAAAGGGAg	3
MIMAT0000265	hsa-miR-204-5p	ENSG00000244879	GABPB1-AS1	antisense	chr15	50650013	50650037	+	1	0	AGO1-4	8mer	ucCGUAUCCUACU---GUUUCCCUu	| | || :||| ||||||||	aaGAACAGUGUGAGACCAAAGGGAa	1
MIMAT0000265	hsa-miR-204-5p	ENSG00000244879	GABPB1-AS1	antisense	chr15	50650605	50650627	+	1	0	AGO1-4	7mer-m8	uccgUAUCCUACU-GUUUCCCUu	|| |||| |||||||	accaAUUAAAUGAGGAAAGGGAg	1
MIMAT0000265	hsa-miR-204-5p	ENSG00000244879	GABPB1-AS1	antisense	chr15	50661285	50661306	+	1	0	AGO1-4	7mer-m8	uccguauccuacUGUUUCCCUu	| |||||||	cacuuccaaaccAGAAAGGGAg	1
MIMAT0000265	hsa-miR-204-5p	ENSG00000261771	DNAAF4-CCPG1	processed_transcript	chr15	55648511	55648533	-	1	0	AGO1-4	8mer	uccGUAUCCUACUG-UUUCCCUu	|| || | |: |||||||	agcCACAGCCUUAUAAAAGGGAa	1
MIMAT0000265	hsa-miR-204-5p	ENSG00000261771	DNAAF4-CCPG1	processed_transcript	chr15	55652852	55652873	-	1	0	AGO1-4	7mer-m8	uccguauccuaCUGUUUCCCUu	| ||||||||	cagcuuucuuaGUCAAAGGGAg	1
MIMAT0000265	hsa-miR-204-5p	ENSG00000261771	DNAAF4-CCPG1	processed_transcript	chr15	55652943	55652964	-	3	0	AGO1-4	7mer-m8	uccGUAUCCUACUGUUUCCCUu	:|| ||| ||:|||||||	gaaUAUUGGAAGAUAAAGGGAc	1
MIMAT0000265	hsa-miR-204-5p	ENSG00000259673	IQCH-AS1	lincRNA	chr15	67699117	67699139	-	2	0	AGO1-4	7mer-m8	uccguaucCUA-CUGUUUCCCUu	||| || |||||||	ucuuuacaGAUAGAGAAAGGGAg	3
MIMAT0000265	hsa-miR-204-5p	ENSG00000259215	AC027237.2	lincRNA	chr15	69750927	69750948	-	1	0	AGO2	8mer	ucCGUAUCCUACUGUUUCCCUu	|:| | ||| |||||||	uuGUACUGUAUGCAAAAGGGAa	3
MIMAT0000265	hsa-miR-204-5p	ENSG00000279162	AC141586.5	TEC	chr16	2643668	2643687	+	1	0	AGO1-4	7mer-m8	ucCGUAUCCUACUGUUUCCCUu	|| |:|| | ||||||||	ugGCCUGGGCU--CAAAGGGAc	2
MIMAT0000265	hsa-miR-204-5p	ENSG00000275494	AC133552.5	sense_intronic	chr16	25117902	25117925	-	1	0	AGO1-4	7mer-m8	uccgUAUCCUAC--UGUUUCCCUu	:||| | | |:|||||||	caugGUAGCAAGAAAUAAAGGGAu	1
MIMAT0000265	hsa-miR-204-5p	ENSG00000260577	AC126773.2	antisense	chr16	68678315	68678336	-	1	0	AGO1-4	8mer	uccGUAUCCUACUGUUUCCCUu	|| || |||||||||	uuuCACAGCUAAACAAAGGGAa	10
MIMAT0000265	hsa-miR-204-5p	ENSG00000261226	AC092384.3	sense_intronic	chr16	89005907	89005928	-	2	0	AGO1-4	8mer	uccguauccuacugUUUCCCUu	|||||||	acucuuccacacugAAAGGGAa	3
MIMAT0000265	hsa-miR-204-5p	ENSG00000272780	AC233702.9	processed_transcript	chr17	21437654	21437676	-	1	0	AGO2	8mer	uccGUAUCCUAC-UGUUUCCCUu	::|: ||| | |||||||	ggcUGUGUCAUGCAGAAAGGGAa	0
MIMAT0000265	hsa-miR-204-5p	ENSG00000259623	AC125257.1	sense_overlapping	chr17	40005557	40005578	-	1	0	AGO1	7mer-m8	uccGUAUCCUACUG-UUUCCCUu	|| || || || |||||||	aauCA-AGCAUAACUAAAGGGAc	4
MIMAT0000265	hsa-miR-204-5p	ENSG00000234494	SP2-AS1	antisense	chr17	45976276	45976298	-	1	0	AGO1-4	8mer	uccguaucCUAC-UGUUUCCCUu	| || | |||||||	ccaagucaGUUGCAAAAAGGGAa	5
MIMAT0000265	hsa-miR-204-5p	ENSG00000263412	AC004477.1	processed_transcript	chr17	46123469	46123490	-	1	0	AGO1-4	8mer	uccgUAUCCUACUGUUUCCCUu	:|:|| || |||||||	aaagGUGGGCAGAAAAAGGGAa	1
MIMAT0000265	hsa-miR-204-5p	ENSG00000247011	AC005920.1	lincRNA	chr17	49021411	49021432	-	1	0	AGO1-4	7mer-m8	uccGUAUCCUACUGUUUCCCUu	| | |||| : |||||||	ugcCCUUGGAUAGAAAAGGGAg	1
MIMAT0000265	hsa-miR-204-5p	ENSG00000264112	AC015813.1	lincRNA	chr17	56068460	56068481	-	2	0	AGO2	7mer-m8	uccguauCCUACUGUUUCCCUu	| | | |||||||	acuuggcGAAAGUAAAAGGGAu	4
MIMAT0000265	hsa-miR-204-5p	ENSG00000279801	AC111170.3	TEC	chr17	75443090	75443111	+	1	0	AGO1-4	8mer	uccguauccuacuGUUUCCCUu	||||||||	uuuuucaucacccCAAAGGGAa	1
MIMAT0000265	hsa-miR-204-5p	ENSG00000262772	LINC01977	lincRNA	chr17	77800838	77800859	+	1	0	AGO1-4	7mer-m8	uccgUAUCCUACUGUUUCCCUu	||: | : |||||||	ucagAUGAAACAGGAAAGGGAg	4
MIMAT0000265	hsa-miR-204-5p	ENSG00000266805	AP005432.1	sense_intronic	chr18	9509557	9509574	+	1	0	AGO2	8mer	uccgUAUCCUACUGUUUCCCUu	|||||| |||||||	auuaAUAGGA----AAAGGGAa	2
MIMAT0000265	hsa-miR-204-5p	ENSG00000267391	AC105105.2	lincRNA	chr18	56117148	56117169	+	1	0	AGO2	8mer	uccGUAUCCUACUGUUUCCCUu	|| | :||| |||||||	aucCACAAAGUGAAAAAGGGAa	1
MIMAT0000265	hsa-miR-204-5p	ENSG00000282393	AC016588.2	lincRNA	chr19	248995	249016	-	1	0	AGO2	7mer-m8	uccguauccUACUGUUUCCCUu	| | ||||||||	auaauucuuAAGCCAAAGGGAc	0
MIMAT0000265	hsa-miR-204-5p	ENSG00000267607	AC011511.5	antisense	chr19	10397541	10397564	-	2	0	AGO1-4	7mer-m8	uccguaUCCU-AC-UGUUUCCCUu	|| | || | |||||||	cccgggAGUACUGCAAAAAGGGAu	6
MIMAT0000265	hsa-miR-204-5p	ENSG00000268006	PTOV1-AS1	antisense	chr19	50353313	50353333	-	1	0	AGO1-4	7mer-m8	uccguaUCCUACUGUUUCCCUu	|||| | |||||||	aguagaAGGAAUA-AAAGGGAg	0
MIMAT0000265	hsa-miR-204-5p	ENSG00000267265	AC011476.3	antisense	chr19	55554367	55554388	+	1	0	AGO1-4	7mer-m8	uccguauccuacuGUUUCCCUu	||||||||	ucucccccacacuCAAAGGGAg	10
MIMAT0000265	hsa-miR-204-5p	ENSG00000267858	MZF1-AS1	antisense	chr19	59085503	59085523	+	1	0	AGO1-4	7mer-m8	uccguaUCCUACUGUUUCCCUu	|||: || |||||||	acaagaAGGGAGA-AAAGGGAc	3
MIMAT0000265	hsa-miR-204-5p	ENSG00000259974	LINC00261	lincRNA	chr20	22542450	22542470	-	1	0	AGO2	7mer-m8	ucCGUAUCCUACUGUUUCCCUu	|| | |: || |||||||	uuGCCUUUGGGGA-AAAGGGAg	1
MIMAT0000265	hsa-miR-204-5p	ENSG00000259974	LINC00261	lincRNA	chr20	22544370	22544391	-	1	0	AGO2	8mer	uccguauccuacUGUUUCCCUu	| |||||||	gacacauuccaaAAAAAGGGAa	1
MIMAT0000265	hsa-miR-204-5p	ENSG00000260032	NORAD	lincRNA	chr20	34635377	34635397	-	8	0	AGO1-4,AGO2	8mer	ucCGUAUCCUACUGUUUCCCUu	|:| ||| ||: |||||||	ugGUAGAGG-UGGGAAAGGGAa	5
MIMAT0000265	hsa-miR-204-5p	ENSG00000215386	MIR99AHG	lincRNA	chr21	17980663	17980684	+	1	0	AGO1-4	7mer-m8	uccguauccuacUGUUUCCCUu	::|||||||	aauacuuuaucuGUAAAGGGAc	0
MIMAT0000265	hsa-miR-204-5p	ENSG00000235123	DSCAM-AS1	antisense	chr21	41755415	41755436	+	7	0	AGO1-4	8mer	uccguauccuacuGUUUCCCUu	||||||||	cuugugauucuuuCAAAGGGAa	2
MIMAT0000265	hsa-miR-204-5p	ENSG00000235123	DSCAM-AS1	antisense	chr21	41755890	41755911	+	3	0	AGO1-4	7mer-m8	uccguauccuaCUGUUUCCCUu	|| |||||||	aguguuucuuaGAGAAAGGGAu	2
MIMAT0000265	hsa-miR-204-5p	ENSG00000215424	MCM3AP-AS1	antisense	chr21	47671044	47671064	+	17	0	AGO1-4,AGO2	8mer	uccgUAUCCUACUGUUUCCCUu	|| | || |||||||	uguaAUCCCAGGA-AAAGGGAa	2
MIMAT0000265	hsa-miR-204-5p	ENSG00000207751	AP000553.1	processed_transcript	chr22	22007683	22007705	+	7	0	AGO1-4	7mer-m8	uccGUAUCCU-ACUGUUUCCCUu	| |:||| |: |||||||	uacCCUGGGAGGGGGAAAGGGAg	0
MIMAT0000265	hsa-miR-204-5p	ENSG00000224086	AC245452.1	antisense	chr22	22331910	22331931	+	1	0	AGO1-4	8mer	uccguauccuacUGUUUCCCUu	| |||||||	aaaaaaaaaaaaAAAAAGGGAa	2
MIMAT0000265	hsa-miR-204-5p	ENSG00000273295	AP000350.6	lincRNA	chr22	24248096	24248121	-	1	0	AGO2	8mer	uccguAUCCUACU----GUUUCCCUu	|||| | | ||||||||	ccuuuUAGGUUAAAGUCCAAAGGGAa	4
MIMAT0000265	hsa-miR-204-5p	ENSG00000273082	Z73429.1	antisense	chr22	34318487	34318508	+	1	0	AGO2	7mer-m8	uccguaUCCUACUGUUUCCCUu	|| ||| |||||||	cccagcAGAAUGCGAAAGGGAg	3
MIMAT0000265	hsa-miR-204-5p	ENSG00000205664	BX890604.1	lincRNA	chrX	3739988	3740009	-	1	0	AGO1-4	7mer-m8	uccgUAUCCUACUGUUUCCCUu	|| | || :|||||||	aauaAUUGCAUUUUAAAGGGAu	5
MIMAT0000265	hsa-miR-204-5p	ENSG00000260822	AC004656.1	sense_overlapping	chrX	24566074	24566095	+	1	0	AGO1-4	8mer	uccguauccuacuGUUUCCCUu	:|||||||	uuaguaauuucuuUAAAGGGAa	2
MIMAT0000265	hsa-miR-204-5p	ENSG00000230844	ZNF674-AS1	lincRNA	chrX	46406543	46406564	+	1	0	AGO1-4	7mer-m8	uccguauccuacuGUUUCCCUu	||||||||	uguuguuauuguuCAAAGGGAc	3
MIMAT0000265	hsa-miR-204-5p	ENSG00000229807	XIST	lincRNA	chrX	73067620	73067640	-	7	0	AGO1,AGO2	7mer-m8	uccGUAUCCUACUGUUUCCCUu	:| | || | |||||||	uuuUACAUUAU-AGAAAGGGAu	4
MIMAT0000265	hsa-miR-204-5p	ENSG00000229807	XIST	lincRNA	chrX	73068414	73068435	-	8	0	AGO2	7mer-m8	uccguauccUACUGUUUCCCUu	|| | |||||||	guccuguccAUUAGAAAGGGAc	4
MIMAT0000265	hsa-miR-204-5p	ENSG00000230590	FTX	lincRNA	chrX	73420700	73420721	-	2	0	AGO1-4,AGO2	7mer-m8	ucCGUAUCCUACUGUUUCCCUu	|:| | | | |||||||	cuGUAAAUAAAAAGAAAGGGAu	4
MIMAT0000265	hsa-miR-204-5p	ENSG00000271533	Z83843.1	sense_intronic	chrX	73432839	73432860	-	2	0	AGO1-4	7mer-m8	uccguauccuacuGUUUCCCUu	:|||||||	ucugugacccucuUAAAGGGAu	2
MIMAT0000265	hsa-miR-204-5p	ENSG00000261409	AL035425.3	sense_overlapping	chrX	107964097	107964117	-	6	0	AGO1,AGO2	7mer-m8	ucCGUAUCCUACUGUUUCCCUu	|| || | ||||||||	uuGCCUACCA-ACCAAAGGGAu	3
